# Supplementary material for: Machine Learning-Based Prediction of In-Hospital Complications in Elderly Patients Using GLIM-, SGA-, and ESPEN 2015-Diagnosed Malnutrition as a Factor
Source: Nutrients. 2022 Jul 24;14(15):3035. doi: 10.3390/nu14153035 (PMC9331502; doi:10.3390/nu14153035)
Supplement: Supplementary file 1 [file nutrients-14-03035-s001.zip]

Archive with 1 entries (1 files):
- nutrients-1797793-supplementary.pdf
